# Supplementary material for: Reduced Number and Immune Dysfunction of CD4+ T Cells in Obesity Accelerate Colorectal Cancer Progression
Source: Cells. 2022 Dec 25;12(1):86. doi: 10.3390/cells12010086 (PMC9818365; doi:10.3390/cells12010086)
Supplement: Supplementary file 1 [file cells-12-00086-s001.zip]

Archive with 1 entries (1 files):
- cells-1865504-supplementary.pdf
